# Supplementary material for: Prediction of ACL injury incidence and analysis of key features in basketball players based on multi-algorithm models
Source: PeerJ. 2025 Oct 14;13:e20141. doi: 10.7717/peerj.20141 (PMC12533536; doi:10.7717/peerj.20141)
Supplement: Supplemental Information 3 [file peerj-13-20141-s003.zip]

Archive with 4 entries (3 files):
- code/
- code/Data preprocessing.py
- code/Overall modeling process.py
- code/Variance Inflation Factor Screening.py
