# Supplementary material for: Prediction of ACL injury incidence and analysis of key features in basketball players based on multi-algorithm models
Source: PeerJ. 2025 Oct 14;13:e20141. doi: 10.7717/peerj.20141 (PMC12533536; doi:10.7717/peerj.20141)
Supplement: Supplemental Information 3 [file peerj-13-20141-s003.zip › code/Data preprocessing.py]

import pandas as pd
import numpy as np
def lagrange_interpolation(x, y, xi):
    n = len(x)
    yi = 0
    for i in range(n):
        L = 1
        for j in range(n):
            if j != i:
                L *= (xi - x[j]) / (x[i] - x[j])
        yi += y[i] * L
    return yi
file_path = '3.xlsx'
df = pd.read_excel(file_path, usecols=lambda column: column != "Injury Label")
for col in df.columns:
    x = df.index[~df[col].isnull()]
    y = df[col].dropna().values
    for i in df.index:
        if pd.isnull(df.at[i, col]):
            df.at[i, col] = lagrange_interpolation(x, y, i)
Q1 = df.quantile(0.25)
Q3 = df.quantile(0.75)
IQR = Q3 - Q1
lower_bound = Q1 - 1.5 * IQR
upper_bound = Q3 + 1.5 * IQR
outliers_lower = df < lower_bound
outliers_upper = df > upper_bound
mean_values = df.mean()
df = df.mask(outliers_lower | outliers_upper, mean_values, axis=1)
full_df = pd.read_excel(file_path)
df['Injury Label'] = full_df['Injury Label']
output_file_path = '3.0.xlsx'
df.to_excel(output_file_path, index=False)
