# Supplementary material for: Prediction of ACL injury incidence and analysis of key features in basketball players based on multi-algorithm models
Source: PeerJ. 2025 Oct 14;13:e20141. doi: 10.7717/peerj.20141 (PMC12533536; doi:10.7717/peerj.20141)
Supplement: Supplemental Information 3 [file peerj-13-20141-s003.zip › code/Overall modeling process.py]

import pandas as pd
import numpy as np
from scipy import stats
from sklearn.preprocessing import MinMaxScaler
from imblearn.over_sampling import SMOTE
from scipy.interpolate import make_interp_spline
from sklearn.model_selection import StratifiedKFold, GridSearchCV
from sklearn.svm import SVC
from sklearn.ensemble import RandomForestClassifier
from sklearn.linear_model import LogisticRegression
from xgboost import XGBClassifier
from sklearn.metrics import accuracy_score, precision_score, recall_score, f1_score, confusion_matrix, roc_auc_score, roc_curve, cohen_kappa_score
import shap
import matplotlib.pyplot as plt
from sklearn.utils import shuffle
from scipy.interpolate import interp1d
import matplotlib.pyplot as plt
import numpy as np
from scipy.interpolate import interp1d
import numpy as np
from scipy.interpolate import PchipInterpolator, interp1d
from scipy.signal import savgol_filter
import matplotlib.pyplot as plt
def compute_midrank(x):
    J = np.argsort(x)
    Z = x[J]
    N = len(x)
    T = np.zeros(N, dtype=float)
    i = 0
    while i < N:
        j = i
        while j < N and Z[j] == Z[i]:
            j += 1
        T[i:j] = 0.5 * (i + j - 1) + 1
        i = j
    T2 = np.empty(N, dtype=float)
    T2[J] = T
    return T2
def fastDeLong(predictions_sorted_transposed, label_1_count):
    m = label_1_count
    n = predictions_sorted_transposed.shape[1] - m
    positive_examples = predictions_sorted_transposed[:, :m]
    negative_examples = predictions_sorted_transposed[:, m:]
    k = predictions_sorted_transposed.shape[0]
    tx = np.empty([k, m])
    ty = np.empty([k, n])
    tz = np.empty([k, m + n])
    for r in range(k):
        tx[r, :] = compute_midrank(positive_examples[r, :])
        ty[r, :] = compute_midrank(negative_examples[r, :])
        tz[r, :] = compute_midrank(predictions_sorted_transposed[r, :])
    aucs = tx.sum(axis=1) / (m * n) - (m + 1) / (2 * n)
    v01 = (tz[:, :m] - tx) / n
    v10 = (tz[:, m:] - ty) / m
    sx = np.cov(v01)
    sy = np.cov(v10)
    delongcov = sx / m + sy / n
    return aucs, delongcov
def delong_roc_test(y_true, y1_pred, y2_pred):
    y_true = np.array(y_true)
    y1_pred = np.array(y1_pred)
    y2_pred = np.array(y2_pred)
    assert set(np.unique(y_true)) <= {0, 1}, "Labels must be binary"
    order = np.argsort(-y1_pred)
    y_true = y_true[order]
    y1_pred = y1_pred[order]
    y2_pred = y2_pred[order]
    aucs, delong_cov = fastDeLong(np.vstack((y1_pred, y2_pred)), np.sum(y_true))
    delta = aucs[0] - aucs[1]
    var = delong_cov[0, 0] + delong_cov[1, 1] - 2 * delong_cov[0, 1]
    z_score = delta / np.sqrt(var)
    p_value = 2 * stats.norm.sf(abs(z_score))
    return p_value
file_1 = '1.0.xlsx'
file_2 = '2.0.xlsx'
file_3 = '3.0.xlsx'
file_4 = '4.0.xlsx'
auc_scores = {}
df_1 = pd.read_excel(file_1)
df_2 = pd.read_excel(file_2)
df_3 = pd.read_excel(file_3)
df_4 = pd.read_excel(file_4)
shap_values_df = pd.DataFrame()
noisy_data_combined = pd.DataFrame()
evaluation_results = {'Model': [], 'Accuracy': [], 'Precision': [], 'Recall': [], 'F1 Score': [], 'Sensitivity': [],
                      'Specificity': [], 'AUC': [], 'kappa': []}
kfold = StratifiedKFold(n_splits=10, shuffle=True, random_state=42)
N = 10
models = [SVC(probability=True), RandomForestClassifier(), LogisticRegression(), XGBClassifier()]
model_names = ['SVM', 'Random forest', 'Logistic regression', 'XGBoost']
model_preds = {
    'Random forest': [],
    'SVM': [],
    'XGBoost': [],
    'Logistic regression': [],
}
true_labels_all = []
param_grids = {
    'SVM': {'C': [0.1, 1], 'gamma': [0.01, 0.1]},
    'Random forest': {'n_estimators': [50, 100], 'max_depth': [None, 10]},
    'Logistic regression': {'C': [0.1, 1, 10], 'penalty': ['l1', 'l2']},
    'XGBoost': {'learning_rate': [0.01, 0.1], 'max_depth': [3, 5]}
}
shap_values_all_folds = {name: [] for name in model_names}
model_fpr = {name: [] for name in model_names}
model_tpr = {name: [] for name in model_names}
model_auc = {name: [] for name in model_names}
model_auc_scores = {name: [] for name in model_names}
fold_auc_scores = {model_name: [] for model_name in model_names}
all_auc_curves = {name: {'fpr': [], 'tpr': [], 'roc_auc': []} for name in model_names}
overall_auc_curves = {name: {'fpr': [], 'tpr': [], 'roc_auc': []} for name in model_names}
all_fpr = {}
all_tpr = {}
feature_importances = {}
evaluation_results = pd.DataFrame(columns=["Model", "Accuracy", "Precision", "Recall", "F1 Score", "Sensitivity", "Specificity", "AUC", "kappa"])
def evaluate_model(model, X_train_smote, y_train_smote, X_test, y_test, name, fold):
    grid_search = GridSearchCV(model, param_grids[name], scoring='roc_auc', cv=kfold)
    grid_search.fit(X_train_smote, y_train_smote)
    best_model = grid_search.best_estimator_
    predictions = best_model.predict(X_test)
    probs = best_model.predict_proba(X_test)[:, 1]
    auc_score = roc_auc_score(y_test, probs)
    fpr, tpr, _ = roc_curve(y_test, probs)
    accuracy = accuracy_score(y_test, predictions)
    precision = precision_score(y_test, predictions)
    recall = recall_score(y_test, predictions)
    f1 = f1_score(y_test, predictions)
    cm = confusion_matrix(y_test, predictions)
    true_negatives, false_positives, false_negatives, true_positives = cm.ravel()
    sensitivity = true_positives / (true_positives + false_negatives)
    specificity = true_negatives / (true_negatives + false_positives)
    kappa = cohen_kappa_score(y_test, predictions)
    evaluation_results.loc[len(evaluation_results)] = [name, accuracy, precision, recall, f1, sensitivity, specificity, auc_score, kappa]
    if hasattr(best_model, "coef_"):  # For linear models
        feature_importances[name] = best_model.coef_.flatten()
    elif hasattr(best_model, "feature_importances_"):  # For tree-based models
        feature_importances[name] = best_model.feature_importances_
results = []
for i in range(10):
    random_sample_2 = df_2.groupby('Name').apply(lambda x: x.sample(1)).reset_index(drop=True)
    random_sample_3 = df_3.groupby('Name').apply(lambda x: x.sample(1)).reset_index(drop=True)
    random_sample_4 = df_4.groupby('Name').apply(lambda x: x.sample(1)).reset_index(drop=True)
    merged_data = pd.merge(df_1, random_sample_2, on='Name', how='left', suffixes=('_1.0', '_2.0'))
    merged_data = pd.merge(merged_data, random_sample_3, on='Name', how='left', suffixes=('_2.0', '_3.0'))
    merged_data = pd.merge(merged_data, random_sample_4, on='Name', how='left', suffixes=('_3.0', '_4.0'))
    merged_data_numeric = merged_data.select_dtypes(include=[np.number])
    merged_data_numeric = merged_data_numeric.drop(['Injury Label_2.0', 'Injury Label_3.0', 'Injury Label_4.0'], axis=1)
    scaler = MinMaxScaler()
    merged_data_numeric = pd.DataFrame(scaler.fit_transform(merged_data_numeric), columns=merged_data_numeric.columns)
    merged_data_numeric = merged_data_numeric.fillna(merged_data_numeric.mean())
    augmented_data = merged_data_numeric.copy()
    num_augmented_samples = 3 * len(merged_data_numeric)
    def augment_data(row):
        for col in merged_data_numeric.columns:
            if pd.notnull(row[col]):
                row[col] = row[col] * np.random.normal(loc=1, scale=0.1)
        return row
    for _ in range(num_augmented_samples - len(augmented_data)):
        new_sample = augmented_data.sample(1).apply(augment_data, axis=1)
        augmented_data = pd.concat([augmented_data, new_sample], ignore_index=True)
    augmented_data = shuffle(augmented_data)
    X = augmented_data.drop('Injury Label_1.0', axis=1)
    y = augmented_data['Injury Label_1.0']
    auc_values = []
    auc_curves = {}
    for fold, (train_index, test_index) in enumerate(kfold.split(X, y), 1):
        X_train, X_test = X.iloc[train_index], X.iloc[test_index]
        y_train, y_test = y.iloc[train_index], y.iloc[test_index]
        smote = SMOTE(random_state=42)
        X_train_smote, y_train_smote = smote.fit_resample(X_train, y_train)
        best_estimators = {}
        best_params = {}
        best_scores = {}
        for model, name  in zip(models, model_names):
            grid_search = GridSearchCV(model, param_grids[name], scoring='roc_auc', cv=kfold)
            grid_search.fit(X_train_smote, y_train_smote)
            best_model = grid_search.best_estimator_
            best_estimators[name] = grid_search.best_estimator_
            best_params[name] = grid_search.best_params_
            best_scores[name] = grid_search.best_score_
            file_name = "best_parameters.txt"
            predictions = best_model.predict(X_test)
            probs = best_model.predict_proba(X_test)[:, 1]  # Get probabilities for the positive class
            evaluate_model(model, X_train_smote, y_train_smote, X_test, y_test, name, kfold)
            auc_score = roc_auc_score(y_test, probs)
            model_auc_scores[name].append(auc_score)
            tn, fp, fn, tp = confusion_matrix(y_test, predictions).ravel()
            results.append({
                'fold': fold,
                'model': name,
                'TN': tn,
                'FP': fp,
                'FN': fn,
                'TP': tp
            })
            fpr, tpr, _ = roc_curve(y_test, probs)
            auc1= roc_auc_score(y_test, probs)
            model_preds[name].append(probs)
            true_labels_all.append(y_test)
            model_fpr[name].append(fpr)
            model_tpr[name].append(tpr)
            model_auc[name].append(auc1)
            interpolated_fpr = np.linspace(0, 1, num_points_roc_curve)
            interpolated_tpr = np.interp(interpolated_fpr, fpr, tpr)
            auc_score = roc_auc_score(y_test, predictions)
            fold_auc_scores[name].append(auc_score)
            auc_curves[name] = {"fpr": interpolated_fpr, "tpr": interpolated_tpr, "roc_auc": auc_score}
            all_auc_curves[name]["fpr"].append(interpolated_fpr)
            all_auc_curves[name]["tpr"].append(interpolated_tpr)
            all_auc_curves[name]["roc_auc"].append(auc_score)
            overall_auc_curves[name]["fpr"].extend(interpolated_fpr)
            overall_auc_curves[name]["tpr"].extend(interpolated_tpr)
            overall_auc_curves[name]["roc_auc"].extend([auc_score] * num_points_roc_curve)
            if name not in all_fpr:
                all_fpr[name] = []
                all_tpr[name] = []
            all_fpr[name].append(fpr)
            all_tpr[name].append(tpr)
            accuracy = accuracy_score(y_test, predictions)
            precision = precision_score(y_test, predictions)
            recall = recall_score(y_test, predictions)
            f1 = f1_score(y_test, predictions)
            print(f"Fold {i + 1}, Model: {name}")
            print(f"  Accuracy: {accuracy:.4f}")
            print(f"  Precision: {precision:.4f}")
            print(f"  Recall: {recall:.4f}")
            print(f"  F1 Score: {f1:.4f}\n")
            cm = confusion_matrix(y_test, predictions)
            true_negatives, false_positives, false_negatives, true_positives = cm.ravel()
            tn, fp, fn, tp = cm.ravel()
            data = {'Metric': ['True Negatives', 'False Positives', 'False Negatives', 'True Positives'],
                    'Value': [tn, fp, fn, tp]}
            df = pd.DataFrame(data)
            df.to_excel('confusion_matrix_values.xlsx', index=False)
            sensitivity = true_positives / (true_positives + false_negatives)
            specificity = true_negatives / (true_negatives + false_positives)
            kappa = cohen_kappa_score(y_test, predictions)
    for name in model_names:
        plt.figure(figsize=(10, 8))
        for i in range(len(model_fpr[name])):
            fpr = np.array(model_fpr[name][i])
            tpr = np.array(model_tpr[name][i])
        plt.plot([0, 1], [0, 1], linestyle='--', color='gray', label='Random Classifier')
        plt.xlim([0.0, 1.0])
        plt.ylim([0.0, 1.05])
        plt.xlabel('False Positive Rate')
        plt.ylabel('True Positive Rate')
        plt.title(f'AUC-ROC Curve with 10-fold Cross Validation for {name}')
        plt.legend(loc='lower right')
        plt.savefig(f'auc_roc_curve_{name}.png')
        plt.close()
results_df = pd.DataFrame(results)
results_df.to_excel('cross_validation_results.xlsx', index=False)
feature_importances_df = pd.DataFrame(feature_importances, index=X.columns)
def flatten(lst):
    return np.concatenate(lst)
y_true_all = flatten(true_labels_all)
model_probs = {
    name: flatten(model_preds[name])
    for name in model_preds
}
model_names = list(model_probs.keys())
for i in range(len(model_names)):
    for j in range(i + 1, len(model_names)):
        name1 = model_names[i]
        name2 = model_names[j]
        p = delong_roc_test(y_true_all, model_probs[name1], model_probs[name2])
        print(f"DeLong’s test {name1} vs {name2}: p = {p:.5f}")
with pd.ExcelWriter('feature_importances.xlsx') as writer:
    for model_name in feature_importances:
        df = pd.DataFrame(feature_importances[model_name], index=X.columns, columns=['Importance'])
        df.to_excel(writer, sheet_name=model_name)
