# Supplementary material for: Prediction of ACL injury incidence and analysis of key features in basketball players based on multi-algorithm models
Source: PeerJ. 2025 Oct 14;13:e20141. doi: 10.7717/peerj.20141 (PMC12533536; doi:10.7717/peerj.20141)
Supplement: Supplemental Information 3 [file peerj-13-20141-s003.zip › code/Variance Inflation Factor Screening.py]

import pandas as pd
from statsmodels.stats.outliers_influence import variance_inflation_factor
import numpy as np
file_1 = '1.0.xlsx'
file_2 = '2.0.xlsx'
file_3 = '3.0.xlsx'
file_4 = '4.0.xlsx'
df_1 = pd.read_excel(file_1)
df_2 = pd.read_excel(file_2)
df_3 = pd.read_excel(file_3)
df_4 = pd.read_excel(file_4)
max_vif = float('-inf')
best_iteration = 0
for i in range(100):
    random_sample_2 = df_2.groupby('Name').apply(lambda x: x.sample(1)).reset_index(drop=True)
    random_sample_3 = df_3.groupby('Name').apply(lambda x: x.sample(1)).reset_index(drop=True)
    random_sample_4 = df_4.groupby('Name').apply(lambda x: x.sample(1)).reset_index(drop=True)
    merged_data = pd.merge(df_1, random_sample_2, on='Name', how='left', suffixes=('_1.0', '_2.0'))
    merged_data = pd.merge(merged_data, random_sample_3, on='Name', how='left', suffixes=('_2.0', '_3.0'))
    merged_data = pd.merge(merged_data, random_sample_4, on='Name', how='left', suffixes=('_3.0', '_4.0'))
    merged_data_numeric = merged_data.select_dtypes(include=[np.number])
    merged_data_numeric = merged_data_numeric.fillna(merged_data_numeric.mean())
    features = merged_data_numeric.drop(columns=['Injury Label_2.0', 'Injury Label_3.0', 'Injury Label_4.0'])
    features['Intercept'] = 1
    vif_data = pd.DataFrame()
    vif_data["Variable"] = features.columns
    vif_data["VIF"] = [variance_inflation_factor(features.values, i) for i in range(features.shape[1])]
    max_vif_iteration = vif_data["VIF"].max()
    if max_vif_iteration > max_vif:
        max_vif = max_vif_iteration
        best_iteration = i + 1
        vif_data.to_excel(f'endvif_max.xlsx', index=False)
print(f"Maximum VIF: {max_vif} (found in iteration {best_iteration})")
